# Supplementary material for: The Impact of Rootstock on “Big Top” Nectarine Postharvest Concerning Chilling Injury, Biochemical and Molecular Parameters
Source: Plants (Basel). 2024 Feb 28;13(5):677. doi: 10.3390/plants13050677 (PMC10933861; doi:10.3390/plants13050677)
Supplement: Supplementary file 1 [file plants-13-00677-s001.zip]

Archive with 1 entries (1 files):
- plants-2846242-supplementary.xlsx
