# Supplementary material for: The Impact of Rootstock on “Big Top” Nectarine Postharvest Concerning Chilling Injury, Biochemical and Molecular Parameters
Source: Plants (Basel). 2024 Feb 28;13(5):677. doi: 10.3390/plants13050677 (PMC10933861; doi:10.3390/plants13050677)
Supplement: Supplementary file 1 [file plants-13-00677-s001.zip › plants-2846242-supplementary.xlsx]

## Sheet: Table S1
Table S1. Basic fruit quality means and significance for the treatment and rootstock main factors.
TRAIT		Firmness (N)			TA (mg MA/ g DW)			SSC (mg SS/ g DW)
YEAR		2020	2021	Average	2020	2021	Average	2020	2021	Average
MAIN FACTORS
Treatment	Harvest	41.0 b	39.9 b	40.44 b	30.7 b	25.86 b	28.2 b	802.5 a	893.51	849.0 a
	28+2d	30.4 a	19.2 a	24.7 a	21.5 a	20.67 a	21.09 a	901.9 b	904.73	903.3 b
Rootstock	Cadaman	35.7	28.2	32	24.6	24.3	24.5	813.3	916.8	865.1
	Adarcias	35	30.4	32.7	28.2	22	25.1	858.2	912.6	885.4
	GF 677	36.4	31.4	33.4	27.6	22.7	24.7	869.3	849.9	857.7
	PADAC 9902-01	38.8	31.3	35.1	29.7	26.3	28	804.3	919.8	862.1
	Adesoto 101	36	24.3	30.2	25.1	25.5	25.3	876.5	914.3	895.4
	ReplantPAC	35.5	26.8	32.3	24.7	22.8	24	867.7	956.8	901.1
	PADAC 99-05	30.9	30.7	30.8	20.5	21	20.8	872.9	873.4	873.2
INTERACTION
Harvest	Cadaman	37.3 abc	39.0 d	38.1 c-f	32	26.3 bcd	29.2	786.8 ab	954.46	870.6
	Adarcias	41.5 bcd	37.5 d	39.5 def	31	25.9 bcd	28.5	766.4 ab	910.73	838.5
	GF 677	43.7 cd	44.8 d	44.4 f	29.9	26.5 bcd	27.9	770.9 ab	876.39	834.2
	PADAC 9902-01	50.4 d	42.1 d	46.2 f	33.9	24.8 abc	29.3	694.7 a	907.4	801
	Adesoto 101	30.4 ab	29.2 c	29.8 abc	28.9	34.4 d	31.7	916.0 cd	939.51	927.7
	ReplantPAC	43.9 cd	41.0 d	42.8 ef	31.3	25.2 abc	29	849.8 bcd	919.25	875.8
	PADAC 99-05	28.8 ab	38.3 d	34.5 b-e	25.5	20.0 abc	22.2	891.6 bcd	773.54	820.8
28+2d	Cadaman	34.2 abc	17.5 ab	25.8 ab	17.2	22.3 abc	19.8	839.8 bcd	879.2	859.5
	Adarcias	28.6 ab	23.3 bc	25.9 ab	25.5	18.0 ab	21.8	950.0 cd	914.52	932.3
	GF 677	29.0 ab	18.0 ab	22.4 a	25.3	19.0 abc	21.5	967.7 d	823.46	881.2
	PADAC 9902-01	27.2 a	20.6 abc	23.9 a	25.5	27.7 cd	26.6	914.0 cd	932.21	923.1
	Adesoto 101	41.7 bcd	19.4 ab	30.5 a-d	21.2	16.7 a	18.9	837.0 bc	889.04	863
	ReplantPAC	27.2 a	12.5 a	21.7 a	18.1	20.3 abc	18.9	885.6 bcd	994.31	926.4
	PADAC 99-05	33.0 abc	23.0 bc	27.0 ab	15.5	22.0 abc	19.4	854.2 bcd	973.17	925.6
Data from 2020 and 2021 seasons at harvest and after 28 days plus 2 days of shelf-life. Means were compared by the Duncan’s test and different letters indicate significant differences among data within the same factor or interaction. N, Newtons. MA, Malic acid. DW, Dry Weight. TA, Titratable Acidity. SSC, Soluble Solids Content.

## Sheet: Table S2
Table S2. Individual sugars means and significance for the treatment and rootstock main factors.
TRAIT		Sucrose (mg /g DW)			Glucose (mg /g DW)			Fructose (mg /g DW)			Sorbitol (mg /g DW)			Raffinose (mg /g DW)			Myo-Inositol (mg /g DW)			Galacturonic acid (mg /g DW)
YEAR		2020	2021	Average	2020	2021	Average	2020	2021	Average	2020	2021	Average	2020	2021	Average	2020	2021	Average	2020	2021	Average
MAIN FACTORS
Treatment	Harvest	572.4	554.07	563.23	48.9 b	54.56 b	52.71 b	38.11	51.86	44.97	46.05 b	54.94 b	50.49 b	0.93 a	1.94 a	1.45 a	5.54	6.50	6.02	1.29 a	1.00 a	1.14 a
	28+2d	588.9	585.73	587.29	36.9 a	44.64 a	40.92 a	34.06	57.03	46.04	29.32 a	32.88 a	31.13 a	1.98 b	2.97 b	2.49 b	5.90	6.52	6.22	1.93 b	1.46 b	1.69 b
Rootstock	Cadaman	533.11	595.13	566.94	46.51	53.48	50.31	45.60 b	58.98 b	52.90 bc	28.92	46.02	38.63	1.25	3.81 c	2.65 c	5.23	5.21 a	5.22	2.53 ab	1.46	1.53 ab
	Adarcias	581.99	581.06	581.53	40.62	44.84	42.73	40.76 b	39.89 a	40.32 ab	28.64	51.49	40.07	1.59	3.14 b	2.37 bc	5.55	6.61 bc	6.08	1.62 ab	1.47	2.00 b
	GF 677	614.09	565.24	584.78	46.45	53.39	50.61	45.28 b	63.55 b	56.24 c	41.95	40.53	41.10	1.36	2.69 b	2.16 abc	5.98	6.47 bc	6.27	1.75 ab	1.28	1.47 ab
	PADAC 9902-01	566.77	563.04	565.08	43.60	50.73	46.85	26.09 a	60.24 b	41.61 abc	39.39	40.24	39.78	1.30	1.66 a	1.47 a	5.38	6.69 bc	5.97	1.13 ab	0.97	1.05 a
	Adesoto 101	620.68	521.10	570.89	43.49	45.47	44.48	42.1 b	54.33 ab	48.22 abc	46.66	38.53	42.59	1.60	1.83 a	1.72 ab	6.34	6.06 bc	6.20	1.88 ab	1.35	1.61 ab
	ReplantPAC	553.89	594.15	568.27	38.15	51.50	42.92	24.80 a	60.55 b	37.57 a	37.41	39.69	38.23	1.53	1.95 a	1.68 ab	5.63	7.52 c	6.31	1.00 a	1.15	1.05 a
	PADAC 99-05	613.34	563.98	585.92	41.85	45.59	43.93	34.06 ab	48.65 ab	41.16 abc	41.95	46.22	44.56	1.67	1.75 a	1.71 ab	5.81	6.46 bc	6.17	2.53 b	0.83	1.32 a
INTERACTION
Harvest	Cadaman	492.6	569.55	531.07	52.93 ef	57.54	55.23	52.49 de	55.84	54.17	25.58	56.35	40.97	0.79	2.74 cd	1.77 a-d	4.95	5.26 ab	5.10	1.51	1.10 ab	1.30
	Adarcias	518.54	549.96	534.25	41.45 a-e	47.97	44.71	36.44 a-e	25.37	30.91	33.99	63.01	46.43	0.79	1.54 ab	1.17 abc	4.99	7.87 fg	6.43	1.73	0.61 a	1.17
	GF 677	630.63	543.19	578.17	52.42 ef	57.08	55.22	46.42 cde	59.41	54.21	56.37	55.65	55.94	0.96	3.06 d	2.22 cd	6.13	5.53 abc	5.77	1.41	1.25 ab	1.31
	PADAC 9902-01	572	562.18	568.08	47.31 def	57.22	51.27	22.37 a	59.64	37.28	56.82	50.75	54.39	0.7	1.16 a	0.93 a	5.50	7.19 c-g	6.17	0.75	1.37 abc	1.05
	Adesoto 101	653.1	518.98	586.01	57.89 f	56.18	57.04	54.28 e	62.41	58.35	44.45	50.58	47.51	1.47	1.23 a	1.35 a-d	6.17	6.00 a-e	6.08	1.83	0.80 a	1.31
	ReplantPAC	542.28	593.92	561.64	46.03 c-f	58.99	50.89	27.46 ab	61.08	40.07	47.41	44.69	46.51	0.95	1.30 a	1.08 ab	5.39	8.18 g	6.43	0.52	0.88 a	0.66
	PADAC 99-05	678.66	543.94	597.83	50.72 ef	48.07	49.13	37.27 a-e	46.43	42.77	62.9	56.77	59.23	1.14	1.28 a	1.23 a-d	6.22	6.04 a-e	6.11	2.03	0.86 a	1.33
28+2d	Cadaman	571.29	620.71	596	36.88 a-d	49.41	44.40	35.25 a-d	62.12	51.37	36.89	35.69	36.29	2.03	4.87 e	3.45 e	5.86	5.16 a	5.51	1.6	1.81 bc	1.7
	Adarcias	641.4	606.79	624.08	42.76 b-e	41.74	42.25	47.38 cde	48.5	47.94	24.66	42.85	33.76	2.22	4.39 e	3.31 e	6.18	5.65 a-d	5.92	3.05	2.12 c	2.58
	GF 677	597.6	587.28	591.39	40.48 a-e	49.70	46.01	44.13 b-e	67.68	58.26	27.53	25.42	26.26	1.75	2.32 bcd	2.09 bcd	5.83	7.40 efg	6.77	2.10	1.32 abc	1.63
	PADAC 9902-01	561.5	563.62	562.58	39.89 a-e	46.41	43.16	29.80 abc	60.63	45.22	21.96	33.24	27.60	1.9	1.98 abc	1.94 a-d	5.26	6.36 a-f	5.81	1.50	0.70 a	1.1
	Adesoto 101	588.3	523.22	555.77	29.08 a	34.76	31.92	29.94 abc	46.24	38.09	48.86	26.48	37.67	1.74	2.44 bcd	2.09 bcd	6.51	6.12 a-e	6.31	1.93	1.90 bc	1.92
	ReplantPAC	583.6	586.17	584.58	32.13 ab	44.61	36.81	20.35 a	55.98	33.71	29.42	36.35	32.02	2.01	2.38 bcd	2.15 bcd	6.10	6.92 b-g	6.41	1.40	1.25 ab	1.34
	PADAC 99-05	548	582.93	568.96	32.98 abc	38.44	36.26	30.86 abc	46.64	40.32	22.08	32.11	28.10	2.19	2.42 bcd	2.33 d	5.41	7.27 d-g	6.52	1.84	1.22 ab	1.47
SIGNIFICANCE	Treatment	ns	ns	ns	***	***	***	ns	ns	ns	***	***	***	***	***	***	ns	ns	ns	*	**	**
	Rootstock	ns	ns	ns	ns	ns	ns	***	*	*	ns	ns	ns	ns	***	**	ns	***	ns	***	ns	*
	T*R	ns	ns	ns	*	ns	ns	*	ns	ns	ns	ns	ns	ns	***	**	ns	***	ns	ns	**	ns
Data from 2020 and 2021 seasons at harvest and after 28 days plus 2 days of shelf-life. Means were compared by the Duncan’s test and different letters indicate significant differences among data within the same factor or interaction. DW, Dry Weight.

## Sheet: Table S3
Table S3. Organic acids means and significance for the treatment and rootstock main factors.
TRAIT		Malic acid (mg /g DW)			Quinic acid (mg /g DW)			Succinic + Shikimic acids (mg /g DW)			Citric acid(mg /g DW)
YEAR		2020	2021	Average	2020	2021	Average	2020	2021	Average	2020	2021	Average
MAIN FACTORS
Treatment	Harvest	23.6 b	22.23 b	22.90 b	9.62	10.57 a	10.10 a	5.89	5.43	5.66	6.00 b	3.81 b	4.85 b
	28+2d	18.6 a	20.27 a	19.46 a	10.37	12.12 b	11.27 b	5.72	5.55	5.64	3.90 a	3.38 a	3.62 a
Rootstock	Cadaman	22.46	22.55	22.51 c	9.89 ab	12.35 bc	11.23 bcd	6.06 ab	5.04 a	5.50 abc	5.37	2.84 a	3.99 ab
	Adarcias	19.21	21.99	20.60 abc	10.46 b	11.91 abc	11.19 bcd	5.73 ab	5.41 a	5.57 abc	4.48	3.53 a	4.01 ab
	GF 677	23.17	22.09	22.52 c	11.23 b	11.54 abc	11.41 cd	6.54 b	5.61 a	5.98 bc	5.91	3.78 a	4.63 abc
	PADAC 9902-01	22.65	20.69	21.76 bc	9.75 ab	9.77 a	9.76 ab	6.64 b	5.40 a	6.08 c	6.04	4.34 ab	5.27 bc
	Adesoto 101	20.07	18.80	19.44 ab	11.55 b	13.59 c	12.57 d	6.48 ab	8.10 b	7.29 d	5.95	5.33 b	5.64 c
	ReplantPAC	19.52	21.80	20.33 abc	8.32 a	9.94 a	8.90 a	4.66 a	5.11 a	4.82 a	3.81	3.13 a	3.57 a
	PADAC 99-05	18.81	18.77	18.78 a	9.72 ab	11.19 ab	10.53 bc	4.85 ab	4.97 a	4.92 ab	3.39	2.84 a	3.09 a
INTERACTION
Harvest	Cadaman	23.10 bc	22.09	22.6	9.69 abc	10.88 a-d	10.28 abc	6.03	4.61	5.32	6.6	2.53	4.58
	Adarcias	20.51 abc	21.48	20.99	8.75 ab	8.87 a	8.81 a	5.66	5.13	5.39	4.19	3.79	3.96
	GF 677	24.34 c	23.17	23.64	10.70 abc	11.39 a-e	11.12 bcd	6.08	5.55	5.76	6.4	4	4.94
	PADAC 9902-01	26.33 c	22.67	24.75	8.65 a	10.02 abc	9.34 ab	7.09	5.21	6.13	7.3	4.2	5.57
	Adesoto 101	25.21 c	21.80	23.51	12.57 c	14.13 e	13.35 e	6.56	9.51	8.04	6	7.06	6.55
	ReplantPAC	23.76 bc	23.86	23.8	8.29 a	9.27 ab	8.66 a	5.15	4.9	5.06	6.04	3.34	5.03
	PADAC 99-05	22.82 bc	19.24	20.67	10.87 abc	10.32 abc	10.54 abc	5.17	4.49	4.76	4.7	3	3.68
28+2d	Cadaman	19.45 abc	23.01	21.23 bcd	9.80 abc	13.83 de	11.81 cde	5.35	5.46	5.41	3.11	3.14	3.12
	Adarcias	20.25 abc	22.73	21.49 bcd	12.03 c	14.06 e	13.05 de	6.57	5.53	6.05	4.69	3.27	3.98
	GF 677	21.99 abc	21.01	21.40 bcd	11.75 bc	11.68 a-e	11.71 cde	7	5.68	6.21	5.47	3.57	4.33
	PADAC 9902-01	18.96 abc	19.36	19.16 abc	10.86 abc	9.61 ab	10.24 abc	6.19	5.53	5.86	4.83	4.43	4.63
	Adesoto 101	14.93 a	15.8	15.37 a	10.53 abc	13.06 cde	11.80 cde	6.39	6.69	6.54	5.86	3.61	4.74
	ReplantPAC	16.84 ab	19.89	17.98 ab	8.66 a	10.59 abc	9.39 ab	4.17	5.12	4.53	1.75	2.66	2.09
	PADAC 99-05	14.78 a	17.08	16.16 a	8.57 a	12.15 b-e	10.71 abc	4.54	5.12	4.89	2.07	2.60	2.34
SIGNIFICANCE	Treatment	***	*	***	ns	**	**	ns	ns	ns	***	*	***
	Rootstock	ns	ns	*	*	*	***	*	***	***	ns	*	*
	T*R	*	ns	**	*	*	*	ns	ns	ns	ns	ns	ns
Data from 2020 and 2021 seasons at harvest and after 28 days plus 2 days of shelf-life. Means were compared by the Duncan’s test and different letters indicate significant differences among data within the same factor or interaction. DW, Dry Weight.

## Sheet: Table S4
Table S4. Antioxidants means and significance for the treatment and rootstock main factors.
TRAIT		RAC (mg TE/ g DW)			TPC (mg GAE/ g DW)			TFC (mg CAT/ g DW)			AC (µg C3GE/ g DW)			AsA (mg AsA/ g DW)
YEAR		2020	2021	Average	2020	2021	Average	2020	2021	Average	2020	2021	Average	2020	2021	Average
MAIN FACTORS
Treatment	Harvest	2.59	3.30	2.95	1.78	2.05	1.92	0.56	1.03	0.81	43.21	32.00 a	37.49 a	0.62 b	0.55 b	0.59 b
	28+2d	2.51	3.20	2.87	1.70	1.96	1.84	0.43	0.99	0.72	49.88	51.57 b	50.74 b	0.42 a	0.37 a	0.40 a
Rootstock	Cadaman	2.40 abc	3.46 bc	2.93 bcd	1.66 a	2.03 ab	1.85 abc	0.50 ab	1.18 bc	0.83 b	28.87 a	41.35 bc	35.11 ab	0.48	0.42 a	0.45 a
	Adarcias	2.89 c	3.50 bc	3.19 cd	1.76 a	2.00 ab	1.88 bc	0.47 ab	1.29 c	0.88 b	47.96 ab	43.85 bc	45.90 bc	0.55	0.44 a	0.50 ab
	GF 677	2.61 bc	2.82 ab	2.74 abc	1.80 a	1.81 ab	1.81 abc	0.39 ab	0.75 ab	0.64 ab	88.34 c	52.47 bc	65.68 d	0.48	0.42 a	0.44 a
	PADAC 9902-01	2.03 a	2.76 ab	2.52 ab	1.56 a	1.78 ab	1.71 ab	0.58 ab	0.63 a	0.61 ab	66.64 bc	60.53 c	63.31 cd	0.48	0.41 a	0.44 a
	Adesoto 101	3.43 d	5.13 d	4.28 e	2.45 b	3.24 c	2.84 d	0.93 c	2.00 d	1.47 c	25.33 a	29.51 ab	27.42 ab	0.65	0.56 b	0.60 c
	ReplantPAC	2.18 ab	2.36 a	2.25 a	1.53 a	1.60 a	1.55 a	0.30 a	0.66 a	0.44 a	36.29 a	37.86 abc	36.88 ab	0.53	0.57 b	0.55 bc
	PADAC 99-05	2.84 c	3.68 c	3.35 d	1.84 a	2.18 b	2.04 c	0.67 bc	1.07 abc	0.91 b	32.26 a	11.49 a	19.80 a	0.55	0.49 ab	0.51 ab
INTERACTION
Harvest	Cadaman	2.64 b-f	3.48	3.06	1.92	1.97	1.95	0.61	1.01	0.81	21.25	41.68	31.46	0.53 abc	0.45	0.49 cd
	Adarcias	2.77 c-f	3.56	3.17	1.80	2.11	1.95	0.43	1.28	0.85	49.04	39.66	44.35	0.71 de	0.53	0.62 e
	GF 677	2.48 b-e	2.78	2.66	1.77	1.83	1.81	0.50	0.76	0.66	77.03	39.04	54.24	0.57 a-d	0.52	0.54 de
	PADAC 9902-01	1.97 a	2.9	2.27	1.53	1.89	1.66	0.49	0.9	0.73	71.86	27.12	41.33	0.50 abc	0.5	0.50 cd
	Adesoto 101	3.28 efg	5.32	4.3	2.21	3.42	2.82	0.94	2	1.47	25.2	28.54	26.87	0.87 e	0.7	0.78 f
	ReplantPAC	2.51 b-f	2.42	2.47	1.64	1.57	1.61	0.47	0.65	0.53	28.17	24.22	26.69	0.62 bcd	0.64	0.63 e
	PADAC 99-05	3.30 fg	3.76	3.57	2.00	2.24	2.15	0.76	1.15	0.99	33.97	13.03	21.41	0.64 cd	0.6	0.62 e
28+2d	Cadaman	2.17 abc	3.45	2.81	1.41	2.08	1.74	0.37	1.35	0.86	36.49	41.02	38.75	0.43 a	0.39	0.41 abc
	Adarcias	3.00 d-g	3.43	3.22	1.71	1.9	1.81	0.51	1.3	0.9	46.87	48.04	47.46	0.39 a	0.36	0.37 ab
	GF 677	2.79 c-f	2.86	2.83	1.84	1.79	1.81	0.36	0.74	0.56	103.41	65.89	72.21	0.37 a	0.31	0.34 a
	PADAC 9902-01	2.42 a-d	2.62	2.52	1.7	1.68	1.69	0.63	0.37	0.5	63.16	93.94	78.55	0.46 ab	0.32	0.39 abc
	Adesoto 101	3.58 g	4.93	4.26	2.68	3.06	2.87	0.92	2	1.46	25.46	30.48	27.97	0.43 a	0.42	0.42 abc
	ReplantPAC	1.85 ab	2.3	2.02	1.41	1.64	1.5	0.13	0.68	0.34	44.4	51.51	47.07	0.44 a	0.5	0.46 bcd
	PADAC 99-05	2.38 a-d	3.61	3.12	1.67	2.12	1.94	0.58	0.99	0.82	30.55	9.94	18.19	0.45 ab	0.39	0.41 abc
SIGNIFICANCE	Treatment	ns	ns	ns	ns	ns	ns	ns	ns	ns	ns	*	*	***	***	***
	Rootstock	***	***	***	***	***	***	**	***	***	***	***	***	ns	***	***
	T*R	**	ns	ns	ns	ns	ns	ns	ns	ns	ns	ns	ns	*	ns	*
Data from 2020 and 2021 seasons at harvest and after 28 days plus 2 days of shelf-life. Means were compared by the Duncan’s test and different letters indicate significant differences among data within the same factor or interaction. RAC, Relative Antioxidant Capacity. TE, Trolox Equivalents. DW, Dry Weight. TPC, Total Phenolic Content. GAE, Gallic Acid Equivalents. TFC, Total Flavonoids Content.…

## Sheet: Table S5
Table S5. Enzymatic activities means and significance for the treatment and rootstock main factors.
TRAIT		Protein (mg BSA/ g DW)			PAL (U/ g prot)			POD (U/ g prot)			PPO (U/ g prot)
YEAR		2020	2021	Average	2020	2021	Average	2020	2021	Average	2020	2021	Average
MAIN FACTORS
Treatment	Harvest	18.11	14.67	16.32	11.55 a	14.30	12.99	7.68	4.30 a	5.91	4.98	3.01	3.96
	28+2d	17.51	14.02	15.73	12.52 b	15.67	14.13	8.59	5.34 b	6.93	4.89	3.66	4.27
Rootstock	Cadaman	16.02 a	13.34 ab	14.68 a	12.45 bc	15.87 abc	14.16 b	7.40	4.33 a	5.87	6.08 ab	3.66 bc	4.87 bc
	Adarcias	17.49 ab	14.39 abc	15.94 ab	12.20 bc	16.67 bc	14.44 b	8.43	6.34 b	7.38	6.44 b	3.64 bc	5.04 c
	GF 677	17.97 ab	12.26 a	14.36 a	12.75 bc	16.23 bc	14.95 b	9.18	4.54 ab	6.25	5.13 ab	3.63 bc	4.18 abc
	PADAC 9902-01	15.00 a	15.00 bc	15.00 a	14.24 c	12.41 ab	13.32 b	8.00	5.35 ab	6.67	4.67 ab	2.68 ab	3.68 abc
	Adesoto 101	20.08 b	16.79 c	18.44 b	12.01 b	17.74 c	14.87 b	8.31	3.98 a	6.14	4.40 ab	4.10 c	4.25 abc
	ReplantPAC	19.77 b	15.59 bc	18.21 b	9.91 a	11.28 a	10.42 a	7.07	3.80 a	5.84	3.64 a	2.54 a	3.23 a
	PADAC 99-05	17.84 ab	15.93 bc	16.70 ab	12.00 b	13.82 abc	13.09 b	9.62	4.86 ab	6.76	4.08 ab	2.98 ab	3.42 ab
INTERACTION
Harvest	Cadaman	17.06	13.03	15.04	12.11	15.67	13.89	7.50 ab	4.30	6.25	6.35	3.54 bcd	4.95
	Adarcias	18.05	15.38	16.72	11.75	14.43	13.09	7.47 ab	5.34	6.24	6.57	2.86 abc	4.72
	GF 677	18.40	12.67	14.58	12.30	15.55	14.46	7.03ab	4.33	5.10	5.63	3.16 a-d	3.98
	PADAC 9902-01	16.13	15.8	15.97	12.57	11.61	12.09	11.06 b	6.34	7.82	5.24	2.26 ab	3.75
	Adesoto 101	20.04	15.23	17.64	11.35	19.43	15.39	8.13ab	4.54	6.12	3.64	5.2 e	4.42
	ReplantPAC	19.55	16.68	18.47	9.81	10.42	10.04	5.69 a	5.35	4.81	3.27	1.84 a	2.74
	PADAC 99-05	16.85	15.88	16.27	12.25	13.43	12.96	8.78 ab	3.98	5.76	4.05	2.86 abc	3.33
28+2d	Cadaman	14.98	13.65	14.31	12.78	16.07	14.43	7.30 ab	3.80	5.49	5.80	3.78 cd	4.79
	Adarcias	16.93	13.40	15.17	12.66	18.92	15.79	9.39 ab	4.86	8.53	6.32	4.43 de	5.37
	GF 677	17.64	11.85	14.17	13.08	16.91	15.38	10.79 b	4.30	7.29	4.75	4.10 cde	4.36
	PADAC 9902-01	13.87	14.19	14.03	15.91	13.21	14.56	4.93 a	5.34	5.53	4.11	3.10 a-d	3.60
	Adesoto 101	20.12	18.35	19.23	12.66	16.05	14.36	8.48 ab	4.33	6.17	5.15	3.00 a-d	4.08
	ReplantPAC	20	14.51	17.94	10.01	12.13	10.80	8.45 ab	6.34	6.87	4.01	3.24 a-d	3.72
	PADAC 99-05	18.84	15.98	17.12	11.76	14.20	13.22	10.45 b	4.54	7.77	4.11	3.10 a-d	3.50
SIGNIFICANCE	Treatment	ns	ns	ns	*	ns	ns	ns	*	ns	ns	ns	ns
	Rootstock	***	**	***	***	*	**	ns	*	ns	*	*	*
	T*R	ns	ns	ns	ns	ns	ns	**	ns	ns	ns	*	ns
Data from 2020 and 2021 seasons at harvest and after 28 days plus 2 days of shelf-life. Means were compared by the Duncan’s test and different letters indicate significant differences among data within the same factor or interaction. BSA, Bovine Serum Albumin. PAL, Phenylalanine Ammonia-Lyase. U, Units. Prot, Protein. POD, Peroxidase. PPO, Polyphenol Oxidase.
